# Supplementary material for: Real-World Emulation of Landmark Lung Cancer Trials: A Registry-Based Reconstruction of KN189, KN407, IMpower133, and PACIFIC
Source: Cancers (Basel). 2026 May 27;18(11):1754. doi: 10.3390/cancers18111754 (PMC13255646; doi:10.3390/cancers18111754)
Supplement: Supplementary file 1 [file cancers-18-01754-s001.zip]

Archive with 1 entries (1 files):
- cancers-4313362-supplementary.pdf
